# Supplementary material for: The Topographical Mapping in Drosophila Central Complex Network and Its Signal Routing
Source: Front Neuroinform. 2017 Apr 10;11:26. doi: 10.3389/fninf.2017.00026 (PMC5385387; doi:10.3389/fninf.2017.00026)
Supplement: Supplementary file 3 [file Table3.CSV]

Innervation table for the model network
		PB	PB	PB	PB	PB	PB	PB	PB	PB	PB	PB	PB	PB	PB	PB	PB	FB-a	FB-b	FB-c	FB-d	FB-e	FB-f	FB-a	FB-b	FB-c	FB-d	FB-e	FB-f	FB-a	FB-b	FB-c	FB-d	FB-e	FB-f	FB-a	FB-b	FB-c	FB-d	FB-e	FB-f	FB-a	FB-b	FB-c	FB-d	FB-e	FB-f	FB-a	FB-b
		R8	R7	R6	R5	R4	R3	R2	R1	L1	L2	L3	L4	L5	L6	L7	L8	R4	R4	R4	R4	R4	R4	R3	R3	R3	R3	R3	R3	R2	R2	R2	R2	R2	R2	R1	R1	R1	R1	R1	R1	L1	L1	L1	L1	L1	L1	L2	L2
CVP	CVP1							2	2
CVP	CVP2						2	2
CVP	CVP3					2	2
CVP	CVP4				2	2
CVP	CVP5			2	2
CVP	CVP6		2	2
CVP	CVP7	2	2
CVP	CVP8									2	2
CVP	CVP9										2	2
CVP	CVP10											2	2
CVP	CVP11												2	2
CVP	CVP12													2	2
CVP	CVP13														2	2
CVP	CVP14															2	2
CVP	CVP15							2	2
CVP	CVP16						2	2
CVP	CVP17					2	2
CVP	CVP18				2	2
CVP	CVP19			2	2
CVP	CVP20		2	2
CVP	CVP21	2	2
CVP	CVP22									2	2
CVP	CVP23										2	2
CVP	CVP24											2	2
CVP	CVP25												2	2
CVP	CVP26													2	2
CVP	CVP27														2	2
CVP	CVP28															2	2
EIP	EIP1								2
EIP	EIP2							2
EIP	EIP3						2
EIP	EIP4					2
EIP	EIP5				2
EIP	EIP6			2
EIP	EIP7		2
EIP	EIP8	2
EIP	EIP9									2
EIP	EIP10										2
EIP	EIP11											2
EIP	EIP12												2
EIP	EIP13													2
EIP	EIP14														2
EIP	EIP15															2
EIP	EIP16																2
PEI	PEI1								1
PEI	PEI2							1
PEI	PEI3						1
PEI	PEI4					1
PEI	PEI5				1
PEI	PEI6			1
PEI	PEI7		1
PEI	PEI8	1
PEI	PEI9									1
PEI	PEI10										1
PEI	PEI11											1
PEI	PEI12												1
PEI	PEI13													1
PEI	PEI14														1
PEI	PEI15															1
PEI	PEI16																1
PEN	PEN1								1
PEN	PEN2							1
PEN	PEN3						1
PEN	PEN4					1
PEN	PEN5				1
PEN	PEN6			1
PEN	PEN7		1
PEN	PEN8	1
PEN	PEN9									1
PEN	PEN10										1
PEN	PEN11											1
PEN	PEN12												1
PEN	PEN13													1
PEN	PEN14														1
PEN	PEN15															1
PEN	PEN16																1
PFN-FdN2	PFN1								1
PFN-FdN2	PFN2							1
PFN-FdN2	PFN3						1
PFN-FdN2	PFN4					1																																							2
PFN-FdN2	PFN5				1																																		2
PFN-FdN2	PFN6			1																													2
PFN-FdN2	PFN7		1																								2
PFN-FdN2	PFN8	1																			2
PFN-FdN2	PFN9									1											2
PFN-FdN2	PFN10										1																2
PFN-FdN2	PFN11											1																					2
PFN-FdN2	PFN12												1																										2
PFN-FdN2	PFN13													1																															2
PFN-FdN2	PFN14														1
PFN-FdN2	PFN15															1
PFN-FdN2	PFN16																1
PFN-FeN3	PFN1								1
PFN-FeN3	PFN2							1
PFN-FeN3	PFN3						1
PFN-FeN3	PFN4					1																																								2
PFN-FeN3	PFN5				1																																			2
PFN-FeN3	PFN6			1																														2
PFN-FeN3	PFN7		1																									2
PFN-FeN3	PFN8	1																				2
PFN-FeN3	PFN9									1												2
PFN-FeN3	PFN10										1																	2
PFN-FeN3	PFN11											1																						2
PFN-FeN3	PFN12												1																											2
PFN-FeN3	PFN13													1																																2
PFN-FeN3	PFN14														1
PFN-FeN3	PFN15															1
PFN-FeN3	PFN16																1
PFN-FfN4	PFN1								1
PFN-FfN4	PFN2							1
PFN-FfN4	PFN3						1
PFN-FfN4	PFN4					1																																									2
PFN-FfN4	PFN5				1																																				2
PFN-FfN4	PFN6			1																															2
PFN-FfN4	PFN7		1																										2
PFN-FfN4	PFN8	1																					2
PFN-FfN4	PFN9									1													2
PFN-FfN4	PFN10										1																		2
PFN-FfN4	PFN11											1																							2
PFN-FfN4	PFN12												1																												2
PFN-FfN4	PFN13													1																																	2
PFN-FfN4	PFN14														1
PFN-FfN4	PFN15															1
PFN-FfN4	PFN16																1
PFI-I_RB	PFI1									1
PFI-I_RB	PFI2								1
PFI-I_RB	PFI3							1
PFI-I_RB	PFI4						1																																					1	1
PFI-I_RB	PFI5					1																																1	1
PFI-I_RB	PFI6				1																											1	1
PFI-I_RB	PFI7			1																						1	1
PFI-I_RB	PFI8		1																	1	1
PFI-I_RB	PFI9								1											1	1
PFI-I_RB	PFI10									1																1	1
PFI-I_RB	PFI11										1																					1	1
PFI-I_RB	PFI12											1																										1	1
PFI-I_RB	PFI13												1																															1	1
PFI-I_RB	PFI14													1
PFI-I_RB	PFI15														1
PFI-I_RB	PFI16															1
PFI-I_HBI	PFI1									1
PFI-I_HBI	PFI2								1
PFI-I_HBI	PFI3							1																																						1
PFI-I_HBI	PFI4						1																																	1						1
PFI-I_HBI	PFI5					1																												1						1
PFI-I_HBI	PFI6				1																							1						1
PFI-I_HBI	PFI7			1																		1						1
PFI-I_HBI	PFI8								1													1						1
PFI-I_HBI	PFI9									1																		1						1
PFI-I_HBI	PFI10										1																							1						1
PFI-I_HBI	PFI11											1																												1						1
PFI-I_HBI	PFI12												1																																	1
PFI-I_HBI	PFI13													1
PFI-I_HBI	PFI14														1
PFI-I_HBm	PFI1										1
PFI-I_HBm	PFI2									1
PFI-I_HBm	PFI3								1																																			1	1
PFI-I_HBm	PFI4							1																														1	1					1	1	1	1
PFI-I_HBm	PFI5						1																									1	1					1	1	1	1
PFI-I_HBm	PFI6					1																				1	1					1	1	1	1
PFI-I_HBm	PFI7				1															1	1					1	1	1	1
PFI-I_HBm	PFI8							1												1	1	1	1			1	1
PFI-I_HBm	PFI9								1																	1	1	1	1			1	1
PFI-I_HBm	PFI10									1																						1	1	1	1			1	1
PFI-I_HBm	PFI11										1																											1	1	1	1			1	1
PFI-I_HBm	PFI12											1																																1	1	1	1
PFI-I_HBm	PFI13												1
PFI-I_HBm	PFI14													1
PFI-I_LRHBm	PFI1								1																							1	1					1	1	1	1
PFI-I_LRHBm	PFI2						1													1	1	1	1			1	1
PFI-I_LRHBm	PFI3									1																																		1	1	1	1
PFI-I_LRHBm	PFI4											1
[truncated: 90 more columns]
