# Supplementary material for: The Topographical Mapping in Drosophila Central Complex Network and Its Signal Routing
Source: Front Neuroinform. 2017 Apr 10;11:26. doi: 10.3389/fninf.2017.00026 (PMC5385387; doi:10.3389/fninf.2017.00026)
Supplement: Supplementary file 4 [file Table4.CSV]

Connection table for the observed network
		CVP	CVP	CVP	CVP	CVP	CVP	CVP	CVP	CVP	CVP	CVP	CVP	CVP	CVP	CVP	CVP	CVP	CVP	CVP	CVP	CVP	CVP	CVP	CVP	CVP	CVP	CVP	CVP	PEN	PEN	PEN	PEN	PEN	PEN	PEN	PEN	PEN	PEN	PEN	PEN	PEN	PEN	PEN	PEN	PFN-FdN2	PFN-FdN2	PFN-FdN2	PFN-FdN2
		CVP1	CVP2	CVP3	CVP4	CVP5	CVP6	CVP7	CVP8	CVP9	CVP10	CVP11	CVP12	CVP13	CVP14	CVP15	CVP16	CVP17	CVP18	CVP19	CVP20	CVP21	CVP22	CVP23	CVP24	CVP25	CVP26	CVP27	CVP28	PEN1	PEN2	PEN3	PEN4	PEN5	PEN6	PEN7	PEN8	PEN9	PEN10	PEN11	PEN12	PEN13	PEN14	PEN15	PEN16	PFN1	PFN2	PFN3	PFN4
CVP	CVP1																													1	1															1	1
CVP	CVP2																														1	1															1	1
CVP	CVP3																															1	1															1	1
CVP	CVP4																																1	1															1
CVP	CVP5																																	1	1
CVP	CVP6																																		1	1
CVP	CVP7																																			1	1
CVP	CVP8																																					1	1
CVP	CVP9																																						1	1
CVP	CVP10																																							1	1
CVP	CVP11																																								1	1
CVP	CVP12																																									1	1
CVP	CVP13																																										1	1
CVP	CVP14																																											1	1
CVP	CVP15																													1	1															1	1
CVP	CVP16																														1	1															1	1
CVP	CVP17																															1	1															1	1
CVP	CVP18																																1	1															1
CVP	CVP19																																	1	1
CVP	CVP20																																		1	1
CVP	CVP21																																			1	1
CVP	CVP22																																					1	1
CVP	CVP23																																						1	1
CVP	CVP24																																							1	1
CVP	CVP25																																								1	1
CVP	CVP26																																									1	1
CVP	CVP27																																										1	1
CVP	CVP28																																											1	1
PEN	PEN1
PEN	PEN2
PEN	PEN3
PEN	PEN4
PEN	PEN5
PEN	PEN6
PEN	PEN7
PEN	PEN8
PEN	PEN9
PEN	PEN10
PEN	PEN11
PEN	PEN12
PEN	PEN13
PEN	PEN14
PEN	PEN15
PEN	PEN16
PFN-FdN2	PFN1
PFN-FdN2	PFN2
PFN-FdN2	PFN3
PFN-FdN2	PFN4
PFN-FdN2	PFN5
PFN-FdN2	PFN6
PFN-FdN2	PFN7
PFN-FdN2	PFN8
PFN-FdN2	PFN9
PFN-FdN2	PFN10
PFN-FdN2	PFN11
PFN-FdN2	PFN12
PFN-FdN2	PFN13
PFN-FdN2	PFN14
PFN-FdN2	PFN15
PFN-FdN2	PFN16
PFN-FeN3	PFN1
PFN-FeN3	PFN2
PFN-FeN3	PFN3
PFN-FeN3	PFN4
PFN-FeN3	PFN5
PFN-FeN3	PFN6
PFN-FeN3	PFN7
PFN-FeN3	PFN8
PFN-FeN3	PFN9
PFN-FeN3	PFN10
PFN-FeN3	PFN11
PFN-FeN3	PFN12
PFN-FeN3	PFN13
PFN-FeN3	PFN14
PFN-FeN3	PFN15
PFN-FeN3	PFN16
PFN-FfN4	PFN1
PFN-FfN4	PFN2
PFN-FfN4	PFN3
PFN-FfN4	PFN4
PFN-FfN4	PFN5
PFN-FfN4	PFN6
PFN-FfN4	PFN7
PFN-FfN4	PFN8
PFN-FfN4	PFN9
PFN-FfN4	PFN10
PFN-FfN4	PFN11
PFN-FfN4	PFN12
PFN-FfN4	PFN13
PFN-FfN4	PFN14
PFN-FfN4	PFN15
PFN-FfN4	PFN16
EIP	EIP1																													1																1
EIP	EIP2																														1																1
EIP	EIP3																															1																1
EIP	EIP4																																1																1
EIP	EIP5																																	1
EIP	EIP6																																		1
EIP	EIP7																																			1
EIP	EIP8																													1								1								1
EIP	EIP9																																				1
EIP	EIP10																																					1
EIP	EIP11																																						1
EIP	EIP12																																							1
EIP	EIP13																																								1
EIP	EIP14																																									1
EIP	EIP15																																										1
EIP	EIP16																																											1
EIP	EIP17																													1								1								1
EIP	EIP18																																												1
PEI	PEI1
PEI	PEI2
PEI	PEI3
PEI	PEI4
PEI	PEI5
PEI	PEI6
PEI	PEI7
PEI	PEI8
PEI	PEI9
PEI	PEI10
PEI	PEI11
PEI	PEI12
PEI	PEI13
PEI	PEI14
PEI	PEI15
PEI	PEI16
PFI-I_RB	PFI1
PFI-I_RB	PFI2
PFI-I_RB	PFI3
PFI-I_RB	PFI4
PFI-I_RB	PFI5
PFI-I_RB	PFI6
PFI-I_RB	PFI7
PFI-I_RB	PFI8
PFI-I_RB	PFI9
PFI-I_RB	PFI10
PFI-I_RB	PFI11
PFI-I_RB	PFI12
PFI-I_RB	PFI13
PFI-I_RB	PFI14
PFI-I_RB	PFI15
PFI-I_RB	PFI16
PFI-I_RB	PFI17
PFI-I_RB	PFI18
PFI-I_HBI	PFI1
PFI-I_HBI	PFI2
PFI-I_HBI	PFI3
PFI-I_HBI	PFI4
PFI-I_HBI	PFI5
PFI-I_HBI	PFI6
PFI-I_HBI	PFI7
PFI-I_HBI	PFI8
PFI-I_HBI	PFI9
PFI-I_HBI	PFI10
PFI-I_HBI	PFI11
PFI-I_HBI	PFI12
PFI-I_HBI	PFI13
PFI-I_HBI	PFI14
PFI-I_HBI	PFI15
PFI-I_HBI	PFI16
PFI-I_HBI	PFI17
PFI-I_HBI	PFI18
PFI-I_HBm	PFI1
PFI-I_HBm	PFI2
PFI-I_HBm	PFI3
PFI-I_HBm	PFI4
PFI-I_HBm	PFI5
PFI-I_HBm	PFI6
PFI-I_HBm	PFI7
PFI-I_HBm	PFI8
PFI-I_HBm	PFI9
PFI-I_HBm	PFI10
PFI-I_HBm	PFI11
PFI-I_HBm	PFI12
PFI-I_HBm	PFI13
PFI-I_HBm	PFI14
PFI-I_HBm	PFI15
PFI-I_HBm	PFI16
PFI-I_LRHBm	PFI1
PFI-I_LRHBm	PFI2
PFI-I_LRHBm	PFI3
PFI-I_LRHBm	PFI4
[truncated: 134 more columns]
