# Supplementary material for: The Topographical Mapping in Drosophila Central Complex Network and Its Signal Routing
Source: Front Neuroinform. 2017 Apr 10;11:26. doi: 10.3389/fninf.2017.00026 (PMC5385387; doi:10.3389/fninf.2017.00026)
Supplement: Supplementary file 5 [file Table5.CSV]

Connection table for the model network
		CVP	CVP	CVP	CVP	CVP	CVP	CVP	CVP	CVP	CVP	CVP	CVP	CVP	CVP	CVP	CVP	CVP	CVP	CVP	CVP	CVP	CVP	CVP	CVP	CVP	CVP	CVP	CVP	EIP	EIP	EIP	EIP	EIP	EIP	EIP	EIP	EIP	EIP	EIP	EIP	EIP	EIP	EIP	EIP	PEI	PEI	PEI	PEI
		CVP1	CVP2	CVP3	CVP4	CVP5	CVP6	CVP7	CVP8	CVP9	CVP10	CVP11	CVP12	CVP13	CVP14	CVP15	CVP16	CVP17	CVP18	CVP19	CVP20	CVP21	CVP22	CVP23	CVP24	CVP25	CVP26	CVP27	CVP28	EIP1	EIP2	EIP3	EIP4	EIP5	EIP6	EIP7	EIP8	EIP9	EIP10	EIP11	EIP12	EIP13	EIP14	EIP15	EIP16	PEI1	PEI2	PEI3	PEI4
CVP	CVP1																																													1	1
CVP	CVP2																																														1	1
CVP	CVP3																																															1	1
CVP	CVP4																																																1
CVP	CVP5
CVP	CVP6
CVP	CVP7
CVP	CVP8
CVP	CVP9
CVP	CVP10
CVP	CVP11
CVP	CVP12
CVP	CVP13
CVP	CVP14
CVP	CVP15																																													1	1
CVP	CVP16																																														1	1
CVP	CVP17																																															1	1
CVP	CVP18																																																1
CVP	CVP19
CVP	CVP20
CVP	CVP21
CVP	CVP22
CVP	CVP23
CVP	CVP24
CVP	CVP25
CVP	CVP26
CVP	CVP27
CVP	CVP28
EIP	EIP1																																										1	1		1
EIP	EIP2																																									1	1				1
EIP	EIP3																																								1	1						1
EIP	EIP4																																							1	1								1
EIP	EIP5																																						1	1
EIP	EIP6																																					1	1
EIP	EIP7																																					1							1
EIP	EIP8																																											1	1
EIP	EIP9																																		1	1
EIP	EIP10																																	1	1
EIP	EIP11																																1	1
EIP	EIP12																															1	1
EIP	EIP13																														1	1
EIP	EIP14																													1	1
EIP	EIP15																													1							1
EIP	EIP16																																			1	1
PEI	PEI1																													1							1						1	1
PEI	PEI2																													1	1											1	1
PEI	PEI3																														1	1									1	1
PEI	PEI4																															1	1							1	1
PEI	PEI5																																1	1					1	1
PEI	PEI6																																	1	1			1	1
PEI	PEI7																																		1	1		1							1
PEI	PEI8																																			1	1							1	1
PEI	PEI9																																		1	1		1							1
PEI	PEI10																																	1	1			1	1
PEI	PEI11																																1	1					1	1
PEI	PEI12																															1	1							1	1
PEI	PEI13																														1	1									1	1
PEI	PEI14																													1	1											1	1
PEI	PEI15																													1							1						1	1
PEI	PEI16																																			1	1							1	1
PEN	PEN1																																			1	1							1	1
PEN	PEN2																													1							1						1	1
PEN	PEN3																													1	1											1	1
PEN	PEN4																														1	1									1	1
PEN	PEN5																															1	1							1	1
PEN	PEN6																																1	1					1	1
PEN	PEN7																																	1	1			1	1
PEN	PEN8																																		1	1		1							1
PEN	PEN9																																			1	1							1	1
PEN	PEN10																																		1	1		1							1
PEN	PEN11																																	1	1			1	1
PEN	PEN12																																1	1					1	1
PEN	PEN13																															1	1							1	1
PEN	PEN14																														1	1									1	1
PEN	PEN15																													1	1											1	1
PEN	PEN16																													1							1						1	1
PFN-FdN2	PFN1
PFN-FdN2	PFN2
PFN-FdN2	PFN3
PFN-FdN2	PFN4
PFN-FdN2	PFN5
PFN-FdN2	PFN6
PFN-FdN2	PFN7
PFN-FdN2	PFN8
PFN-FdN2	PFN9
PFN-FdN2	PFN10
PFN-FdN2	PFN11
PFN-FdN2	PFN12
PFN-FdN2	PFN13
PFN-FdN2	PFN14
PFN-FdN2	PFN15
PFN-FdN2	PFN16
PFN-FeN3	PFN1
PFN-FeN3	PFN2
PFN-FeN3	PFN3
PFN-FeN3	PFN4
PFN-FeN3	PFN5
PFN-FeN3	PFN6
PFN-FeN3	PFN7
PFN-FeN3	PFN8
PFN-FeN3	PFN9
PFN-FeN3	PFN10
PFN-FeN3	PFN11
PFN-FeN3	PFN12
PFN-FeN3	PFN13
PFN-FeN3	PFN14
PFN-FeN3	PFN15
PFN-FeN3	PFN16
PFN-FfN4	PFN1
PFN-FfN4	PFN2
PFN-FfN4	PFN3
PFN-FfN4	PFN4
PFN-FfN4	PFN5
PFN-FfN4	PFN6
PFN-FfN4	PFN7
PFN-FfN4	PFN8
PFN-FfN4	PFN9
PFN-FfN4	PFN10
PFN-FfN4	PFN11
PFN-FfN4	PFN12
PFN-FfN4	PFN13
PFN-FfN4	PFN14
PFN-FfN4	PFN15
PFN-FfN4	PFN16
PFI-I_RB	PFI1
PFI-I_RB	PFI2
PFI-I_RB	PFI3
PFI-I_RB	PFI4
PFI-I_RB	PFI5
PFI-I_RB	PFI6
PFI-I_RB	PFI7
PFI-I_RB	PFI8
PFI-I_RB	PFI9
PFI-I_RB	PFI10
PFI-I_RB	PFI11
PFI-I_RB	PFI12
PFI-I_RB	PFI13
PFI-I_RB	PFI14
PFI-I_RB	PFI15
PFI-I_RB	PFI16
PFI-I_HBI	PFI1
PFI-I_HBI	PFI2
PFI-I_HBI	PFI3
PFI-I_HBI	PFI4
PFI-I_HBI	PFI5
PFI-I_HBI	PFI6
PFI-I_HBI	PFI7
PFI-I_HBI	PFI8
PFI-I_HBI	PFI9
PFI-I_HBI	PFI10
PFI-I_HBI	PFI11
PFI-I_HBI	PFI12
PFI-I_HBI	PFI13
PFI-I_HBI	PFI14
PFI-I_HBm	PFI1
PFI-I_HBm	PFI2
PFI-I_HBm	PFI3
PFI-I_HBm	PFI4
PFI-I_HBm	PFI5
PFI-I_HBm	PFI6
PFI-I_HBm	PFI7
PFI-I_HBm	PFI8
PFI-I_HBm	PFI9
PFI-I_HBm	PFI10
PFI-I_HBm	PFI11
PFI-I_HBm	PFI12
PFI-I_HBm	PFI13
PFI-I_HBm	PFI14
PFI-I_LRHBm	PFI1
PFI-I_LRHBm	PFI2
PFI-I_LRHBm	PFI3
PFI-I_LRHBm	PFI4
[truncated: 124 more columns]
